# Supplementary material for: Catalytic Steam-Assisted Pyrolysis of PET for the Upgrading of TPA
Source: Materials (Basel). 2023 Mar 15;16(6):2362. doi: 10.3390/ma16062362 (PMC10052107; doi:10.3390/ma16062362)
Supplement: Supplementary file 1 [file materials-16-02362-s001.zip]

Archive with 1 entries (1 files):
- materials-2243345-supplementary.pdf
